# Supplementary material for: Chemical Constituents of Cassia abbreviata and Their Anti-HIV-1 Activity
Source: Molecules. 2021 Apr 23;26(9):2455. doi: 10.3390/molecules26092455 (PMC8122790; doi:10.3390/molecules26092455)
Supplement: Supplementary file 1 [file molecules-26-02455-s001.zip]

Archive with 1 entries (1 files):
- molecules-1179204-supplementary.pdf
